# Supplementary material for: Stratification of COVID-19 Severity Using SeptiCyte RAPID, a Novel Host Immune Response Test
Source: Viruses. 2023 Feb 2;15(2):419. doi: 10.3390/v15020419 (PMC9960895; doi:10.3390/v15020419)
Supplement: Supplementary file 1 [file viruses-15-00419-s001.zip]

Archive with 1 entries (1 files):
- viruses-2178112-supplementary.pdf
